# Supplementary material for: MISF2 Encodes an Essential Mitochondrial Splicing Cofactor Required for nad2 mRNA Processing and Embryo Development in Arabidopsis thaliana
Source: Int J Mol Sci. 2022 Feb 28;23(5):2670. doi: 10.3390/ijms23052670 (PMC8910670; doi:10.3390/ijms23052670)
Supplement: Supplementary file 1 [file ijms-23-02670-s001.zip]

Archive with 1 entries (1 files):
- ijms-1566131-supplementary.pdf
